# Supplementary material for: Development of thermo-photo sensitive genic male sterile lines in wheat using doubled haploid breeding
Source: BMC Plant Biol. 2020 Jun 1;20:246. doi: 10.1186/s12870-020-02458-5 (PMC7268658; doi:10.1186/s12870-020-02458-5)
Supplement: Supplementary file 1 — Additional file 1: Supplemental Data 1. Raw data for Fig. 2: The temperature and daylength during 2016–2018. [file 12870_2020_2458_MOESM1_ESM.xls]

## Sheet: DATA
Average teperature and daylength of every half month at Kunming from Jan. 2016 to Sep. 2018
Date	Temperature in 2016 (℃)	Daylength in 2016 (hour)	Temperature in 2017 (℃)	Daylength in 2017 (hour)	Temperature in 2018 (℃)	Daylength in 2018 (hour)
Jan.1	6	10.7	9	10.7	9	10.7
Jan.2	8	10.9	11	10.9	10	10.9
Feb.1	9	11.2	11	11.2	12	11.2
Feb.2	12	11.5	13	11.5	12	11.5
Mar.1	14	11.8	13	11.8	15	11.8
Mar.2	16	12.2	14	12.2	17	12.2
Apr.1	17	12.6	14	12.6	18	12.6
Apr.2	20	12.9	16	12.9	20	12.9
May 1	20	13.2	17	13.2	21	13.2
May 2	22	13.5	19	13.5	21	13.5
Jun.1	21	13.6	19	13.6	22	13.6
Jun.2	21	13.7	20	13.7	21	13.7
Jul.1	21	13.6	21	13.6	22	13.6
Jul.2	21	13.4	21	13.4	22	13.4
Aug.1	21	13.1	22	13.1	22	13.2
Aug.2	23	12.8	24	12.8	20	12.8
Sep.1	17	12.5	18	12.5	19	12.5
Sep.2	19	12.1	17	12.1	19	12.1
Oct.1	18	11.7	17	11.8
Oct.2	16	11.4	17	11.4
Nov.1	14	11.1	15	11.1
Nov.2	12	10.8	13	10.8
Dec.1	8	10.6	12	10.6
Dec.2	7	10.6	10	10.6

## Sheet: Figure
	Temperature in 2016	Daylength in 2016	Temperature in 2017	Daylength in 2017	Temperature in 2018	Daylength in 2018
Jan.1	6	10.7	9	10.7	9	10.7
Jan.2	8	10.9	11	10.9	10	10.9
Feb.1	9	11.2	11	11.2	12	11.2
Feb.2	12	11.5	13	11.5	12	11.5
Mar.1	14	11.8	13	11.8	15	11.8
Mar.2	16	12.2	14	12.2	17	12.2
Apr.1	17	12.6	14	12.6	18	12.6
Apr.2	20	12.9	16	12.9	20	12.9
May 1	20	13.2	17	13.2	21	13.2
May 2	22	13.5	19	13.5	21	13.5
Jun.1	21	13.6	19	13.6	22	13.6
Jun.2	21	13.7	20	13.7	21	13.7
Jul.1	21	13.6	21	13.6	22	13.6
Jul.2	21	13.4	21	13.4	22	13.4
Aug.1	21	13.1	22	13.1	22	13.2
Aug.2	23	12.8	24	12.8	20	12.8
Sep.1	17	12.5	18	12.5	19	12.5
Sep.2	19	12.1	17	12.1	19	12.1
Oct.1	18	11.7	17	11.8
Oct.2	16	11.4	17	11.4
Nov.1	14	11.1	15	11.1
Nov.2	12	10.8	13	10.8
Dec.1	8	10.6	12	10.6
Dec.2	7	10.6	10	10.6
