# Supplementary material for: Development of thermo-photo sensitive genic male sterile lines in wheat using doubled haploid breeding
Source: BMC Plant Biol. 2020 Jun 1;20:246. doi: 10.1186/s12870-020-02458-5 (PMC7268658; doi:10.1186/s12870-020-02458-5)
Supplement: Supplementary file 2 — Additional file 2: Supplemental Data 2. Raw data for Fig. 4: Seed setting rates in the first year’s sterility test of 625 DH lines in both sowings during 2016–2018. [file 12870_2020_2458_MOESM2_ESM.xls]

## Sheet: Data
	Distribution of seed setting rate of 625 DH lines in the first year sterility tests during 2016-2018
	Total	Total	group of seed setting rate (%)	2016		2017		2018
	No. of DH lines in first sowing	No. of DH lines in second sowing		No. of DH lines in first sowing	No. of DH lines in second sowing	No. of DH lines in first sowing	No. of DH lines in second sowing	No. of DH lines in first sowing	No. of DH lines in second sowing
	42	12	0	12	4	18	4	12	4
	31	10	0-1	13	3	12	4	6	3
	43	13	1-2	11	5	11	3	21	5
	39	14	2-3	19	4	11	6	9	4
	28	6	3-4	9	3	12	2	7	1
	27	11	4-5	7	4	10	5	10	2
	63	87	5-10	33	41	23	31	7	15
	69	91	10-20	35	42	23	35	11	14
	77	94	20-30	42	51	28	30	7	13
	79	99	30-50	52	61	18	24	9	14
	73	97	50-70	47	51	21	31	5	15
	54	91	70-90	34	45	17	29	3	17
Total	625	625		314	314	204	204	107	107

## Sheet: Figure
		Distribution of seed setting rate of 625 DH lines in the first year sterility tests during 2016-2018
	Total	Total	group of seed setting rate (%)	2016		2017		2018
	No. of DH lines in first sowing	No. of DH lines in second sowing		No. of lines in 1st sowing	No. of lines in 2nd sowing	No. of lines in 1st sowing	No. of lines in 2nd sowing	No. of lines in 1st sowing	No. of lines in 2nd sowing
	42	12	0	12	4	18	4	12	4
	31	10	0-1	13	3	12	4	6	3
	43	13	1-2	11	5	11	3	21	5
	39	14	2-3	19	4	11	6	9	4
	28	6	3-4	9	3	12	2	7	1
	27	11	4-5	7	4	10	5	10	2
	63	87	5-10	33	41	23	31	7	15
	69	91	10-20	35	42	23	35	11	14
	77	94	20-30	42	51	28	30	7	13
	79	99	30-50	52	61	18	24	9	14
	73	97	50-70	47	51	21	31	5	15
	54	91	70-90	34	45	17	29	3	17
Total	625	625		314	314	204	204	107	107
			□No. of lines in 1st sowing
			■No. of lines in 2nd sowing
