# Supplementary material for: Development of thermo-photo sensitive genic male sterile lines in wheat using doubled haploid breeding
Source: BMC Plant Biol. 2020 Jun 1;20:246. doi: 10.1186/s12870-020-02458-5 (PMC7268658; doi:10.1186/s12870-020-02458-5)
Supplement: Supplementary file 3 — Additional file 3: Supplemental Data 3. Raw data for Fig. 5: The seed setting rates of ten elite lines in ten sowings of 2017/2018 season. [file 12870_2020_2458_MOESM3_ESM.xls]

## Sheet: Sheet1
The seed setting rates of ten elite lines in ten sowings of 2017/2018
		L1	L2	L3	L4	L5	L6	L7	L8	L9	L10
1st sowing	Oct.22	0	0	0	0	0	0	0	0.00	0	0
2nd sowing	Oct.29	0	0	0	0	0	0	0	0.00	0	0
3rd sowing	Nov.05	0.72	0.52	0.63	0.41	0	0.56	0.32	0.78	0.74	0.58
4th sowing	Nov.12	1.87	1.12	1.52	1.36	0.82	1.69	1.26	2.24	1.98	1.72
5th sowing	Nov.19	3.79	2.76	3.21	3.17	2.24	3.45	2.99	4.12	3.98	3.64
6th sowing	Nov.26	8.94	8.52	9.32	8.97	8.04	9.02	8.56	9.67	10.31	9.12
7th sowing	Dec.03	19.21	17.94	18.21	20.32	17.43	16.99	18.02	18.96	18.23	18.76
8th sowing	Dec.10	28.35	27.63	27.32	30.24	29.39	25.39	28.22	29.56	28.97	28.87
9th sowing	Dec.17	38.41	42	39.86	39.23	45.35	38.21	41.03	41.25	39.97	38.64
10th sowing	Dec.24	56.21	57.64	54.69	55.62	59.36	57.94	58.02	58.31	57.62	56.92
			F1
